# Supplementary material for: Health-Related Quality of Life (HRQoL) Outcomes Following Injury in Childhood and Adolescence Using EuroQol (EQ-5D) Responses with Pooled Longitudinal Data
Source: Int J Environ Res Public Health. 2021 Sep 27;18(19):10156. doi: 10.3390/ijerph181910156 (PMC8507627; doi:10.3390/ijerph181910156)
Supplement: Supplementary file 1 [file ijerph-18-10156-s001.zip]

Archive with 1 entries (1 files):
- ijerph-1339012-supplementary.pdf
